# Supplementary material for: Oleyl Conjugated Histidine-Arginine Cell-Penetrating Peptides as Promising Agents for siRNA Delivery
Source: Pharmaceutics. 2022 Apr 18;14(4):881. doi: 10.3390/pharmaceutics14040881 (PMC9028392; doi:10.3390/pharmaceutics14040881)
Supplement: Supplementary file 1 [file pharmaceutics-14-00881-s001.zip]

Archive with 1 entries (1 files):
- pharmaceutics-1637276-supplementary.pdf
